# Supplementary material for: Comparative Study of ZnO-and-TiO2-Nanoparticles-Functionalized Polyvinyl Alcohol/Chitosan Bionanocomposites for Multifunctional Biomedical Applications
Source: Polymers (Basel). 2023 Aug 19;15(16):3477. doi: 10.3390/polym15163477 (PMC10459413; doi:10.3390/polym15163477)
Supplement: Supplementary file 1 [file polymers-15-03477-s001.zip]

Archive with 1 entries (1 files):
- polymers-2506777-SI.pdf
